# Supplementary material for: Efficacy of a Low-Purine, Energy-Restricted and Balanced Diet on Hyperuricemia and Metabolic Profiles in Gout Patients: A Randomized Controlled Trial
Source: Nutrients. 2026 Jun 23;18(13):2047. doi: 10.3390/nu18132047 (PMC13363501; doi:10.3390/nu18132047)
Supplement: Supplementary file 1 [file nutrients-18-02047-s001.zip]

Archive with 2 entries (2 files):
- Supplemental tables.pdf
- Supplementary File S1 CONSORT2025 Checklist.xlsx
