# Supplementary material for: Efficacy of a Low-Purine, Energy-Restricted and Balanced Diet on Hyperuricemia and Metabolic Profiles in Gout Patients: A Randomized Controlled Trial
Source: Nutrients. 2026 Jun 23;18(13):2047. doi: 10.3390/nu18132047 (PMC13363501; doi:10.3390/nu18132047)
Supplement: Supplementary file 1 [file nutrients-18-02047-s001.zip › Supplementary File S1 CONSORT2025 Checklist.xlsx]

## Sheet: Sheet2
CONSORT 2025 Statement: Reporting Checklist for Randomized Controlled Trials
	Number	checklist item description	Reported in Manuscript (Y/N/NA)	Page No(s). in Manuscript	Specific Location/Section
Title and abstract
Title and structured abstract	1a	Identification as a randomised trial	YES	Page 1	Title
	1b	Structured summary of the trial design, methods, results, and conclusions	YES	Page 1	1. Introduction
Open science
Trial registration	2	Name of trial registry, identifying number (with URL) and date of registration	YES	Page 3	2.1 Study Design
Protocol and statistical analysis plan	3	Where the trial protocol and statistical analysis plan can be accessed	YES	Page 6	2.9 Statistical Analysis
Data sharing	4	Where and how the individual de-identified participant data (including data dictionary), statistical code, and any other materials can be accessed	YES	Page 3	2.1 Study Design
Funding and conflicts of interest	5a	Sources of funding and other support (eg, supply of drugs), and role of funders in the design, conduct, analysis, and reporting of the trial	YES	Page 23	Funding
	5b	Financial and other conflicts of interest of the manuscript authors	YES	Page 23	Conflicts of Interest
Introduction
Background and rationale	6	Scientific background and rationale	YES	Pages 1–3	1.Introduction
Objectives	7	Specific objectives related to benefits and harms	YES	Pages 1, 4, 16	Abstract 、1. Introduction、2.4 Outcomes、3.8 Adverse Effects or Harms
Methods
Patient and public involvement	8	Details of patient or public involvement in the design, conduct, and reporting of the trial	YES	Pages 3–6	2.1 Study Design 、 2.2 Study Participants
Trial design	9	Description of trial design including type of trial (eg, parallel group, crossover), allocation ratio, and framework (eg, superiority, equivalence, non-inferiority, or exploratory)
Changes to trial protocol	10	Important changes to the trial after it commenced including any outcomes or analyses that were not prespecified, with reason	YES	Pages 3–6、Pages 10	3.2. Primary Outcome
Trial setting	11	Settings (eg, community, hospital) and locations (eg, countries, sites) where the trial was conducted	YES		2.1 Study Design 、 2.2 Study Participants
Eligibility criteria	12a	Eligibility criteria for participants	YES	Pages 4	2.2 Study Participants a. Eligibility Criteria、b. Setting and Recruitment
	12b	If applicable, eligibility criteria for sites and for individuals delivering the interventions (eg, surgeons, physiotherapists)	YES	Pages 6	2.7 Blinding
Intervention and comparator	13	Intervention and comparator with sufficient details to allow replication. If relevant, where additional materials describing the intervention and comparator (eg, intervention manual) can be accessed	YES	Pages 4-5	2.3 Interventions
Outcomes	14	Prespecified primary and secondary outcomes, including the specific measurement variable (eg, systolic blood pressure), analysis metric (eg, change from baseline, final value, time to event), method of aggregation (eg, median, proportion), and timepoint for each outcome	YES	Pages 4	2.4 Outcomes
Harms	15	How harms were defined and assessed (eg, systematically, non-systematically)		Pages 20	3.8 Adverse Effects or Harms
Sample size	16a	How sample size was determined, including all assumptions supporting the sample size calculation	YES	Page5	2.5 Sample Size
	16b	Explanation of any interim analyses and stopping guidelines	YES	Page5	2.4 Outcomes
Randomisation
Sequence generation	17a	Who generated the random allocation sequence and the method used	YES	Page5-6	2.6 Randomization
	17b	Type of randomisation and details of any restriction (eg, stratification, blocking and block size)	YES	Page5-6	2.6 Randomization
Allocation concealment mechanism	18	Mechanism used to implement the random allocation sequence (eg, central computer/telephone; sequentially numbered, opaque, sealed containers), describing any steps to conceal the sequence until interventions were assigned	YES	Page5-6	2.6 Randomization
Implementation	19	Whether the personnel who enrolled and those who assigned participants to the interventions had access to the random allocation sequence	YES	Page5-6	2.6 Randomization、2.7 Blinding
Blinding	20a	Who was blinded after assignment to interventions (eg, participants, care providers, outcome assessors, data analysts)	YES	Page5-6	2.7 Blinding
	20b	If blinded, how blinding was achieved and description of the similarity of interventions	YES	Page5-6	2.7 Blinding
Statistical methods	21a	Statistical methods used to compare groups for primary and secondary outcomes, including harms	YES	Page6-7	2.9 Statistical Analysis
	21b	Definition of who is included in each analysis (eg, all randomised participants), and in which group	YES	Page6-7	2.9 Statistical Analysis
	21c	How missing data were handled in the analysis	YES	Page6-7	2.9 Statistical Analysis
	21d	Methods for any additional analyses (eg, subgroup and sensitivity analyses), distinguishing prespecified from post hoc	YES	Page6-7	2.9 Statistical Analysis
Results
Participant flow, including flow diagram	22a	For each group, the numbers of participants who were randomly assigned, received intended intervention, and were analysed for the primary outcome	YES	Page5-6、Page6-7	2.6 Randomization、2.9 Statistical Analysis
	22b	For each group, losses and exclusions after randomisation, together with reasons	YES	Page3	Figure 1
Recruitment	23a	Dates defining the periods of recruitment and follow-up for outcomes of benefits and harms	YES	Pages 4-5	2.3 Interventions
	23b	If relevant, why the trial ended or was stopped	YES	Pages 4-5	2.3 Interventions
Intervention and comparator delivery	24a	Intervention and comparator as they were actually administered (eg, where appropriate, who delivered the intervention/comparator, how participants adhered, whether they were delivered as intended [fidelity])	YES	Pages 4-5	2.3 Interventions
	24b	Concomitant care received during the trial for each group	YES	Pages 4-5	2.3 Interventions
Baseline data	25	A table showing baseline demographic and clinical characteristics for each group	YES	Pages 7-8	Table 1
Numbers analysed, outcomes and estimation	26	For each primary and secondary outcome, by group: •the number of participants included in the analysis•the number of participants with available data at the outcome timepoint•result for each group, and the estimated effect size and its precision (such as 95% confidence interval)•for binary outcomes, presentation of both absolute and relative effect size	YES	Pages 9-20	Table 2、Table 3、Figure 2、Table 4、Table 5、Table 6 、Table 7 、Table 8
Harms	27	All harms or unintended events in each group	YES	Page20	3.8 Adverse Effects or Harms
Ancillary analyses	28	Any other analyses performed, including subgroup and sensitivity analyses, distinguishing prespecified from post hoc	YES	Page6-7	2.9 Statistical Analysis
Discussion
Interpretation	29	Interpretation consistent with results, balancing benefits and harms, and considering other relevant evidence	YES	Page20-22	4. Discussion
Limitations	30	Trial limitations, addressing sources of potential bias, imprecision, generalisability, and, if relevant, multiplicity of analyses	YES	Page20-22	4. Discussion
